# Supplementary material for: Effect of ovariectomy on the progression of chronic kidney disease-mineral bone disorder (CKD-MBD) in female Cy/+ rats
Source: Sci Rep. 2019 May 28;9:7936. doi: 10.1038/s41598-019-44415-9 (PMC6538713; doi:10.1038/s41598-019-44415-9)
Supplement: Supplementary file 1 — Dataset 1 [file 41598_2019_44415_MOESM1_ESM.xlsx]

## Sheet: Sheet1
Rat ID	OVX (yes/no)	Final body wt (g)		BUN (weeks)						P (weeks)						Ca (weeks)						Creatinine (weeks)						Phosphorus Balance (mg)	Net Phosphorus Absorption (%)	Calcium Balance (mg)	Net Calcium Absorption (%)	Creatinine clearance	Estradiol	Percent bone volume	Trabecular thickness	Trabecular separation	Trabecular number	Cortical bone area	Cortical thickness	PTH
				10	20	25	30	35		10	20	25	30	35		10	20	25	30	35		10	20	25	30	35
1	no	314.5		23.603	18.7841	13.3178	21.585	20.169		8.43418	4.22004	4.24951	2.65815	2.30452		6.96694	11.0579	6.90496	9.32231	7.64876		0.33557	0.510067	0.483221	0.5	0.472973		13.9176	0.52541	15.4452	0.18174	3.67607	1.936	14.3545	0.07626	0.30045	1.8824	5.10078	0.41571	71.6333
2	no	318.6		18.0053	17.6645	15.0577	18.5169	13.7968		7.5027	4.82703	3.77297	4.20541	3.93514		9.65882	7.95294	8.77647	6.77647	7.89412		0.362416	0.644295	0.469799	0.486486	0.459459		6.85965	0.498463	8.29103	0.126391	3.85284	4.344	13.0544	0.07502	0.29339	1.74013	5.37102	0.39876	219.133
3	yes	388.8		18.0539	16.9344	19.7803	16.1569	19.1778		6.96071	5.33988	6.28291	3.51277	3.68959		8.70248	5.2314	10.1281	6.78099	6.53306		0.402685	0.483221	0.52349	0.5	0.5		5.52487	0.474111	3.40056	0.0945671	3.81996	5.718	0.6967	0.0634	0.87203	0.10988	5.99206	0.48396	132.633
4	yes	392.1		19.6116	16.3016	16.7479	18.7057	18.5169		9.04324	5.36757	6.31351	3.17838	3.25946		8.95294	8.54118	12.1294	8.18824	8.36471		0.42953	0.402685	0.510067	0.486486	0.445946		6.63128	0.532585	13.4728	0.19211	4.93894	4.912	0.39189	0.05081	0.86611	0.07712	5.81315	0.46299	135.3
5	yes	404		16.3016	17.757	14.8566	18.2243	17.6252		5.83187	6.88266	4.78109	3.51096	3.24115		13.3682	11.1088	8.66109	7.60159	6.60558		0.389262	0.456376	0.510067	0.486486	0.527027		-8.0089	0.363729	-8.56513	-0.068082	3.92472	1.23	2.00561	0.06595	0.75393	0.30409	5.7396	0.46629	93.9667
6	no	324.1		15.8635	16.6828	14.1046	16.1874	16.7266		8.06727	6.51273	6.59455	4.42159	4.60708		14.7037	18.3457	7.85185	7.32271	5.56972		0.348993	0.456376	0.469799	0.432432	0.445946		11.8611	0.500916	13.6769	0.186126	3.96234	3.058	12.8118	0.07405	0.29927	1.73012	5.24121	0.39125	176.133
7	yes	423.2		16.1069	17.0588	16.8439	14.3901	19.2428		5.88441	5.43783	3.99299	3.39292	3.91568		13.3682	16.8828	10.4184	7.76096	7.28287		0.33557	0.42953	0.469799	0.527027	0.445946		-15.4387	0.354543	-9.20685	-0.0523411	4.63116	4.131	0.42661	0.1072	0.89598	0.0398	5.96718	0.49133	114.967
8	no	320.5		14.9387	18.133	16.6291	15.4086	14.45		6.62182	5.55818	4.76727	3.8145	3.79764		6.24691	5.25926	8.34568	8.63745	5.84861		0.33557	0.442953	0.42953	0.513514	0.486486		2.40035	0.452938	3.32422	0.0925661	3.6578	2.242	19.5242	0.08223	0.25646	2.37432	5.43464	0.37629	218.467
9	yes	421.5		17.1778	16.7902	14.6417	20.4409	19.722		8.48845	6.80995	5.07815	3.4941	3.1231		13.668	8.448	9.648	7.48207	8.11952		0.416107	0.442953	0.510067	0.486486	0.527027		-3.27461	0.450954	3.43034	0.0815276	4.06199	3.79	2.02652	0.07849	0.73946	0.2582	6.18905	0.48252	114.3
10	no	329.9		18.5407	19.2609	14.1046	15.109	17.8648		8.54174	8.19538	5.77087	3.6796	4		7.968	9.648	8.448	7.32271	4.77291		0.402685	0.510067	0.52349	0.418919	0.472973		-7.60841	0.429782	-5.51231	0.00504351	5.22798	2.043	17.9283	0.07889	0.25448	2.27262	4.99277	0.41451	141.3
11	yes	396.1		16.1069	19.2072	17.2199	15.4086	18.9432		6.99029	4.33981	5.3301	4.80944	3.35919		8.15948	7.66926	6.44358	11.3466	7.00398		0.375839	0.52349	0.496644	0.5	0.459459		-8.04213	0.385105	-6.80058	-0.0312828	4.31806	3.505	2.30167	0.08677	0.81114	0.26526	6.08294	0.48349	152.3
12	no	334.5		15.3281	17.9181	15.716	17.2658	15.8879		5.56311	3.75728	2.65049	3.84823	3.57841		9.36187	7.14397	7.20233	7.32271	9.31474		0.375839	0.469799	0.510067	0.486486	0.689189		10.5845	0.556335	16.8809	0.223369	3.18974	3.816	20.0101	0.08522	0.26565	2.348	5.44678	0.38023	107.133
13	yes	401.6		15.036	18.4015	14.5343	17.9847	14.5699		6.6699	5.24272	4.01942	2.71838	4.05059		7.14397	7.90272	8.66148	7.40239	7.96016		0.402685	0.469799	0.445946	0.5	0.486486		1.24403	0.471317	7.53842	0.125486	3.27892	6.553	0.03206	0.04772	0.94526	0.00672	6.02021	0.48233	148.3
14	no	312.7		16.5937	15.34	13.5675	13.9708	13.2519		6.26214	4.13592	4.01942	3.64587	3.64587		6.85214	5.97665	6.38521	5.49004	7.96016		0.308725	0.456376	0.456376	0.554054	0.540541		1.17612	0.440529	-0.0964984	0.0429066	4.33892	4.094	15.6706	0.0728	0.2661	2.15247	5.23512	0.39423	97.9667
15	yes	397.9		16.691	20.4426	17.8107	21.5792	20.0216		6.5534	5.50485	4.7767	3.71332	4.11804		8.01946	6.38521	4.8677	7.92032	7.20319		0.348993	0.510067	0.5	0.5	0.527027		-0.819605	0.436445	1.20187	0.0553674	4.33886	1.815	0.07622	0.03437	0.83351	0.02218	5.62188	0.46284	218.133
16	no	299.4		14.9387	17.1125	13.1915	14.3302	17.9248		6.08738	3.46602	3.17476	2.97133	4.5059		7.20233	.	10.3541	6.56574	8.51793		0.308725	0.442953	0.42953	0.445946	0.472973		3.85896	0.461902	5.10528	0.101885	4.73198	11.626	26.2174	0.09523	0.23092	2.75298	4.92017	0.38545	102.467
